# Supplementary material for: Development of Novel 1,3-Disubstituted-2-Thiohydantoin Analogues with Potent Anti-Inflammatory Activity; In Vitro and In Silico Assessments
Source: Molecules. 2022 Sep 23;27(19):6271. doi: 10.3390/molecules27196271 (PMC9573447; doi:10.3390/molecules27196271)
Supplement: Supplementary file 1 [file molecules-27-06271-s001.zip]

Archive with 1 entries (1 files):
- molecules-1912888-supplementary.pdf
